# Supplementary material for: Protective effect of Shenqi Wenfei Formula against lipopolysaccharide/cigarette smoke-induced COPD in Rat based on gut microbiota and network pharmacology analysis
Source: Front Microbiol. 2024 Nov 19;15:1441015. doi: 10.3389/fmicb.2024.1441015 (PMC11611827; doi:10.3389/fmicb.2024.1441015)
Supplement: Supplementary file 1 [file Data_Sheet_1.zip]

Archive with 32 entries (27 files):
- original data1/
- original data1/Immunofluorescence/
- original data1/Immunofluorescence/Con_1.0x.jpg
- original data1/Immunofluorescence/MOD1.1x.jpg
- original data1/Immunofluorescence/SQWF.jpg
- original data1/Western blotting/
- original data1/Western blotting/WB-1/
- original data1/Western blotting/WB-1/GAPDH-1.tif
- original data1/Western blotting/WB-1/GAPDH-2.tif
- original data1/Western blotting/WB-1/GAPDH-3.tif
- original data1/Western blotting/WB-1/HDAC1-1.tif
- original data1/Western blotting/WB-1/HDAC1-2.tif
- original data1/Western blotting/WB-1/HDAC1-3.tif
- original data1/Western blotting/WB-1/P-P65-1.tif
- original data1/Western blotting/WB-1/P-P65-2.tif
- original data1/Western blotting/WB-1/P-P65-3.tif
- original data1/Western blotting/WB-1/P65-1.tif
- original data1/Western blotting/WB-1/P65-2.tif
- original data1/Western blotting/WB-1/P65-3.tif
- original data1/Western blotting/WB-2/
- original data1/Western blotting/WB-2/cith3-1.tif
- original data1/Western blotting/WB-2/cith3-2.tif
- original data1/Western blotting/WB-2/cith3-3.tif
- original data1/Western blotting/WB-2/GAPDH-1.tif
- original data1/Western blotting/WB-2/GAPDH-2.tif
- original data1/Western blotting/WB-2/GAPDH-3.tif
- original data1/Western blotting/WB-2/MPO-1.tif
- original data1/Western blotting/WB-2/MPO-2.tif
- original data1/Western blotting/WB-2/MPO-3.tif
- original data1/Western blotting/WB-2/NE-1.tif
- original data1/Western blotting/WB-2/NE-2.tif
- original data1/Western blotting/WB-2/NE-3.tif
