# Supplementary material for: Protective effect of Shenqi Wenfei Formula against lipopolysaccharide/cigarette smoke-induced COPD in Rat based on gut microbiota and network pharmacology analysis
Source: Front Microbiol. 2024 Nov 19;15:1441015. doi: 10.3389/fmicb.2024.1441015 (PMC11611827; doi:10.3389/fmicb.2024.1441015)
Supplement: Supplementary file 2 [file Data_Sheet_2.zip]

Archive with 8 entries (6 files):
- original data3/
- original data3/HE/
- original data3/HE/Con_1.0x (2).jpg
- original data3/HE/Con_20.0x.jpg
- original data3/HE/Mod_1.0x.jpg
- original data3/HE/Mod_20.0x.jpg
- original data3/HE/SQWF_1.0x.jpg
- original data3/HE/SQWF_20.0x.jpg
