# Supplementary material for: Protective effect of Shenqi Wenfei Formula against lipopolysaccharide/cigarette smoke-induced COPD in Rat based on gut microbiota and network pharmacology analysis
Source: Front Microbiol. 2024 Nov 19;15:1441015. doi: 10.3389/fmicb.2024.1441015 (PMC11611827; doi:10.3389/fmicb.2024.1441015)
Supplement: Supplementary file 3 [file Data_Sheet_3.zip]

Archive with 4 entries (3 files):
- (X10000)transmission electron microscope/
- (X10000)transmission electron microscope/Con_10000x_01.jpg
- (X10000)transmission electron microscope/Mod_10000x_05.jpg
- (X10000)transmission electron microscope/SQWF-12_10000x_05.jpg
